# Supplementary material for: Nutritional Life Cycle Assessment of Cow Milk in Northern Italy: Implications for Comparisons with Plant-Based Alternatives
Source: Foods. 2026 Jul 18;15(14):2541. doi: 10.3390/foods15142541 (PMC13409401; doi:10.3390/foods15142541)
Supplement: Supplementary file 1 [file foods-15-02541-s001.zip]

Archive with 1 entries (1 files):
- foods-4398046-supplementary.pdf
